# Supplementary material for: Impact of organic manure on fruit set, fruit retention, yield, and nutritional status in pomegranate (Punica granatum L. “Wonderful”) under water and mineral fertilization deficits
Source: PeerJ. 2021 Mar 3;9:e10979. doi: 10.7717/peerj.10979 (PMC7936559; doi:10.7717/peerj.10979)
Supplement: Data S1 [file peerj-09-10979-s001.csv]

	IR	Fe	Replicates	Chlor.	N	P	K	Ca	Mg	fruit set	fruit drop%	fruit retention%	yield	fruit craking %	Fruit sunburn %	% Marketable fruits
Year1	I3	T1	R1	32.20	1.74	0.35	1.31	0.55	0.27	68.75	36.36	63.64	39.34	27.00	20.00	53.00
Year1	I3	T1	R2	32.90	1.73	0.34	1.30	0.56	0.27	68.75	36.36	63.64	39.48	27.07	19.29	53.64
Year1	I3	T1	R3	33.10	1.76	0.34	1.30	0.55	0.26	67.65	38.70	61.30	39.62	26.67	19.86	53.48
Year1	I3	T1	R4	33.90	1.78	0.36	1.31	0.56	0.26	66.67	35.91	64.09	39.90	26.88	20.57	52.55
Year1	I3	T2	R1	33.60	1.65	0.30	1.28	0.70	0.24	62.86	38.18	61.82	39.44	16.18	21.32	62.50
Year1	I3	T2	R2	32.80	1.62	0.29	1.29	0.70	0.23	64.71	37.73	62.27	39.59	16.79	20.44	62.77
Year1	I3	T2	R3	33.70	1.61	0.30	1.27	0.70	0.25	65.71	40.43	59.57	39.46	16.06	21.17	62.77
Year1	I3	T2	R4	33.60	1.64	0.31	1.28	0.70	0.24	63.89	40.00	60.00	39.61	16.67	21.01	62.32
Year1	I3	T3	R1	38.30	1.93	0.47	1.41	0.56	0.34	77.42	34.58	65.42	44.59	19.75	14.65	65.61
Year1	I3	T3	R2	38.50	1.92	0.47	1.42	0.56	0.35	76.67	31.30	68.70	45.03	20.25	14.56	65.19
Year1	I3	T3	R3	38.20	1.91	0.48	1.41	0.57	0.34	77.42	34.58	65.42	44.90	20.38	15.29	64.33
Year1	I3	T3	R4	38.30	1.90	0.48	1.42	0.58	0.36	76.67	31.30	68.70	45.03	20.25	15.82	63.92
Year1	I3	T4	R1	36.80	1.86	0.41	1.38	0.62	0.32	71.88	33.48	66.52	42.99	18.30	16.34	65.36
Year1	I3	T4	R2	36.30	1.85	0.41	1.39	0.62	0.33	74.19	33.48	66.52	43.15	18.95	16.34	64.71
Year1	I3	T4	R3	36.30	1.84	0.42	1.37	0.64	0.32	71.88	33.04	66.96	43.27	18.83	16.88	64.29
Year1	I3	T4	R4	37.40	1.88	0.43	1.38	0.64	0.33	77.42	35.42	64.58	43.87	18.71	15.48	65.81
Year1	I3	T5	R1	35.80	1.81	0.38	1.35	0.66	0.29	70.59	35.83	64.17	42.20	16.23	17.53	66.23
Year1	I3	T5	R2	35.70	1.82	0.39	1.35	0.66	0.28	72.73	36.25	63.75	41.77	16.99	18.30	64.71
Year1	I3	T5	R3	34.60	1.79	0.38	1.34	0.68	0.29	73.53	38.80	61.20	41.92	16.99	17.65	65.36
Year1	I3	T5	R4	36.10	1.80	0.39	1.36	0.68	0.29	69.70	33.48	66.52	41.62	16.34	17.65	66.01
Year1	I2	T1	R1	39.50	1.82	0.42	1.46	0.72	0.37	88.00	22.73	77.27	54.57	9.41	7.06	83.53
Year1	I2	T1	R2	39.70	1.84	0.40	1.46	0.72	0.37	87.50	19.52	80.48	54.08	8.88	6.51	84.62
Year1	I2	T1	R3	39.50	1.83	0.40	1.46	0.70	0.37	88.00	23.64	76.36	53.93	9.52	7.14	83.33
Year1	I2	T1	R4	39.50	1.85	0.42	1.48	0.70	0.37	87.50	19.52	80.48	54.08	8.88	6.51	84.62
Year1	I2	T2	R1	36.50	1.65	0.36	1.36	0.82	0.32	78.57	28.18	71.82	50.56	6.33	9.49	84.18
Year1	I2	T2	R2	36.80	1.68	0.36	1.38	0.84	0.33	81.48	27.73	72.27	50.88	5.66	8.81	85.53
Year1	I2	T2	R3	36.80	1.68	0.36	1.36	0.84	0.35	80.77	23.81	76.19	50.88	5.63	9.38	85.00
Year1	I2	T2	R4	36.50	1.70	0.36	1.38	0.84	0.33	81.48	28.18	71.82	50.40	6.33	9.49	84.18
Year1	I2	T3	R1	43.40	1.92	0.45	1.60	0.72	0.40	95.45	14.76	85.24	59.79	8.94	5.59	85.47
Year1	I2	T3	R2	43.20	1.93	0.48	1.58	0.72	0.41	95.65	19.09	80.91	59.45	8.43	5.06	86.52
Year1	I2	T3	R3	43.50	1.94	0.46	1.58	0.74	0.41	95.65	18.64	81.36	59.61	8.94	5.03	86.03
Year1	I2	T3	R4	42.50	1.95	0.48	1.58	0.74	0.41	90.91	11.00	89.00	59.45	8.43	5.62	85.96
Year1	I2	T4	R1	40.20	1.90	0.44	1.52	0.76	0.39	91.67	20.91	79.09	56.55	7.47	5.75	86.78
Year1	I2	T4	R2	40.30	1.90	0.42	1.52	0.78	0.39	91.30	16.67	83.33	56.70	8.00	6.86	85.14
Year1	I2	T4	R3	40.40	1.85	0.42	1.54	0.78	0.38	87.50	17.62	82.38	56.05	7.51	5.78	86.71
Year1	I2	T4	R4	40.10	1.90	0.44	1.52	0.78	0.38	95.65	20.45	79.55	56.53	6.86	6.86	86.29
Year1	I2	T5	R1	38.50	1.75	0.38	1.42	0.82	0.34	84.62	25.91	74.09	51.83	6.75	9.20	84.05
Year1	I2	T5	R2	38.60	1.73	0.36	1.44	0.82	0.34	85.19	28.70	71.30	51.82	7.32	8.54	84.15
Year1	I2	T5	R3	38.90	1.75	0.38	1.42	0.82	0.35	92.31	31.25	68.75	51.98	7.27	9.09	83.64
Year1	I2	T5	R4	38.70	1.75	0.38	1.42	0.82	0.34	88.46	28.70	71.30	51.99	6.71	9.15	84.15
Year1	I1	T1	R1	45.60	1.90	0.52	1.64	0.81	0.45	78.57	22.73	77.27	50.83	22.94	7.65	69.41
Year1	I1	T1	R2	45.80	1.91	0.53	1.63	0.82	0.44	77.78	20.00	80.00	50.40	23.21	7.14	69.64
Year1	I1	T1	R3	45.90	1.92	0.53	1.64	0.83	0.43	84.62	23.18	76.82	50.70	22.49	7.69	69.82
Year1	I1	T1	R4	46.10	1.90	0.54	1.65	0.82	0.44	81.48	21.82	78.18	51.08	22.67	6.98	70.35
Year1	I1	T2	R1	39.30	1.78	0.46	1.53	0.99	0.37	73.33	32.27	67.73	48.87	17.45	9.40	73.15
Year1	I1	T2	R2	39.50	1.79	0.44	1.52	0.98	0.37	70.97	32.27	67.73	48.72	18.12	9.40	72.48
Year1	I1	T2	R3	39.40	1.78	0.46	1.53	0.98	0.37	70.00	29.52	70.48	48.54	18.24	9.46	72.30
Year1	I1	T2	R4	39.60	1.79	0.45	1.54	0.99	0.38	73.33	32.27	67.73	48.87	17.45	8.72	73.83
Year1	I1	T3	R1	51.20	2.00	0.62	1.72	0.88	0.50	87.50	17.14	82.86	54.64	22.41	6.32	71.26
Year1	I1	T3	R2	51.40	2.00	0.62	1.71	0.86	0.51	88.00	21.36	78.64	54.84	21.97	5.78	72.25
Year1	I1	T3	R3	51.10	1.99	0.61	1.73	0.87	0.51	87.50	17.62	82.38	54.67	22.54	5.20	72.25
Year1	I1	T3	R4	51.30	1.98	0.60	1.72	0.88	0.51	88.00	21.36	78.64	54.32	21.97	5.78	72.25
Year1	I1	T4	R1	48.20	1.95	0.57	1.67	0.91	0.46	84.00	19.05	80.95	52.70	20.59	6.47	72.94
Year1	I1	T4	R2	48.30	1.96	0.56	1.69	0.89	0.47	84.62	23.18	76.82	52.73	20.12	6.51	73.37
Year1	I1	T4	R3	48.40	1.95	0.57	1.68	0.91	0.47	84.62	22.27	77.73	52.84	21.05	7.02	71.93
Year1	I1	T4	R4	48.30	1.97	0.58	1.68	0.92	0.48	84.00	19.05	80.95	52.70	21.18	7.06	71.76
Year1	I1	T5	R1	44.50	1.85	0.48	1.60	0.96	0.42	76.00	20.00	80.00	49.55	18.42	8.55	73.03
Year1	I1	T5	R2	44.30	1.84	0.47	1.61	0.94	0.42	76.92	24.50	75.50	49.38	17.88	9.27	72.85
Year1	I1	T5	R3	44.70	1.86	0.48	1.61	0.95	0.43	84.00	27.62	72.38	49.40	18.42	8.55	73.03
Year1	I1	T5	R4	44.20	1.86	0.49	1.60	0.96	0.43	76.92	22.00	78.00	50.54	17.95	8.97	73.08
Year2	I3	T1	R1	32.20	1.65	0.32	1.26	0.59	0.24	65.63	34.29	65.71	38.64	23.91	21.74	54.35
Year2	I3	T1	R2	32.90	1.68	0.32	1.28	0.58	0.25	65.63	33.33	66.67	39.20	23.57	20.71	55.71
Year2	I3	T1	R3	32.70	1.66	0.30	1.26	0.58	0.24	64.71	36.82	63.18	39.06	24.46	20.14	55.40
Year2	I3	T1	R4	32.80	1.68	0.32	1.28	0.59	0.25	69.70	39.57	60.43	39.06	25.18	21.58	53.24
Year2	I3	T2	R1	32.40	1.55	0.25	1.24	0.72	0.23	62.86	39.09	60.91	38.59	16.42	23.88	59.70
Year2	I3	T2	R2	31.70	1.50	0.28	1.26	0.72	0.22	64.71	38.18	61.82	38.90	16.91	22.06	61.03
Year2	I3	T2	R3	31.60	1.45	0.26	1.24	0.73	0.23	62.86	38.64	61.36	38.75	16.30	22.96	60.74
Year2	I3	T2	R4	32.10	1.55	0.28	1.24	0.73	0.22	63.89	41.74	58.26	38.46	17.16	23.13	59.70
Year2	I3	T3	R1	38.30	1.82	0.43	1.36	0.61	0.32	74.19	32.61	67.39	44.02	20.00	15.48	64.52
Year2	I3	T3	R2	37.80	1.80	0.42	1.38	0.60	0.33	76.67	32.17	67.83	44.30	20.51	16.67	62.82
Year2	I3	T3	R3	37.70	1.80	0.42	1.38	0.61	0.34	74.19	31.74	68.26	44.43	20.38	16.56	63.06
Year2	I3	T3	R4	37.90	1.82	0.43	1.38	0.62	0.33	76.67	32.17	67.83	44.15	20.51	16.03	63.46
Year2	I3	T4	R1	36.10	1.75	0.40	1.34	0.67	0.31	71.88	34.78	65.22	42.00	18.67	17.33	64.00
Year2	I3	T4	R2	36.30	1.76	0.38	1.36	0.65	0.30	70.97	31.82	68.18	42.30	19.33	16.67	64.00
Year2	I3	T4	R3	35.70	1.75	0.38	1.34	0.64	0.32	71.88	33.91	66.09	42.71	19.08	17.11	63.82
Year2	I3	T4	R4	35.50	1.78	0.40	1.34	0.66	0.31	70.97	31.36	68.64	42.43	19.21	17.22	63.58
Year2	I3	T5	R1	34.80	1.70	0.36	1.32	0.69	0.25	67.65	33.91	66.09	41.50	16.45	18.42	65.13
Year2	I3	T5	R2	34.60	1.72	0.34	1.32	0.71	0.26	72.73	36.67	63.33	41.19	17.11	18.42	64.47
Year2	I3	T5	R3	34.60	1.73	0.36	1.30	0.69	0.26	67.65	34.35	65.65	41.07	17.22	19.21	63.58
Year2	I3	T5	R4	34.90	1.72	0.36	1.32	0.70	0.26	69.70	34.35	65.65	40.92	16.56	19.21	64.24
Year2	I2	T1	R1	41.70	1.90	0.48	1.61	0.77	0.41	88.00	23.18	76.82	53.91	8.88	6.51	84.62
Year2	I2	T1	R2	41.90	1.92	0.47	1.59	0.77	0.40	91.67	23.18	76.82	53.57	8.28	6.51	85.21
Year2	I2	T1	R3	41.50	1.91	0.49	1.60	0.76	0.41	88.00	23.18	76.82	53.74	8.88	5.92	85.21
Year2	I2	T1	R4	41.20	1.90	0.47	1.60	0.75	0.40	87.50	19.05	80.95	53.89	8.82	6.47	84.71
Year2	I2	T2	R1	38.50	1.75	0.39	1.47	0.92	0.36	82.14	31.74	68.26	50.40	5.73	9.55	84.71
Year2	I2	T2	R2	37.50	1.74	0.37	1.46	0.90	0.33	81.48	27.73	72.27	51.36	5.66	8.81	85.53
Year2	I2	T2	R3	37.90	1.75	0.38	1.45	0.92	0.35	84.62	29.09	70.91	50.39	5.77	9.62	84.62
Year2	I2	T2	R4	38.30	1.79	0.38	1.48	0.93	0.37	81.48	27.73	72.27	51.20	6.29	9.43	84.28
Year2	I2	T3	R1	47.50	1.97	0.55	1.68	0.81	0.46	95.45	14.29	85.71	60.12	7.78	5.00	87.22
Year2	I2	T3	R2	46.50	1.98	0.54	1.69	0.81	0.47	95.65	18.64	81.36	60.32	8.38	5.03	86.59
Year2	I2	T3	R3	47.30	1.98	0.57	1.68	0.80	0.46	95.65	19.09	80.91	59.81	7.87	5.06	87.08
Year2	I2	T3	R4	46.20	1.99	0.57	1.69	0.80	0.47	95.45	15.24	84.76	60.16	8.43	5.62	85.96
Year2	I2	T4	R1	42.70	1.95	0.51	1.64	0.84	0.44	91.67	20.45	79.55	57.05	7.43	5.71	86.86
Year2	I2	T4	R2	43.40	1.96	0.53	1.66	0.85	0.43	91.30	16.67	83.33	57.05	7.43	6.29	86.29
Year2	I2	T4	R3	43.10	1.94	0.51	1.65	0.84	0.44	91.67	20.91	79.09	56.72	6.90	5.75	87.36
Year2	I2	T4	R4	42.90	1.95	0.52	1.64	0.85	0.43	95.65	20.45	79.55	56.88	6.86	6.29	86.86
Year2	I2	T5	R1	39.50	1.84	0.42	1.55	0.88	0.39	88.46	27.83	72.17	52.95	6.63	8.43	84.94
Year2	I2	T5	R2	39.60	1.83	0.44	1.55	0.87	0.38	85.19	28.70	71.30	51.82	6.71	8.54	84.76
Year2	I2	T5	R3	38.90	1.84	0.43	1.56	0.89	0.38	92.31	31.25	68.75	52.14	6.06	7.88	86.06
Year2	I2	T5	R4	39.70	1.85	0.42	1.57	0.88	0.37	88.46	28.26	71.74	52.31	6.67	8.48	84.85
Year2	I1	T1	R1	48.30	1.95	0.61	1.68	0.86	0.46	78.57	23.18	76.82	50.36	23.67	7.10	69.23
Year2	I1	T1	R2	48.50	1.90	0.58	1.68	0.86	0.47	77.78	20.00	80.00	50.06	23.21	7.14	69.64
Year2	I1	T1	R3	48.50	1.90	0.58	1.70	0.86	0.47	84.62	23.18	76.82	50.36	23.67	6.51	69.82
Year2	I1	T1	R4	48.20	1.95	0.60	1.70	0.88	0.48	81.48	21.82	78.18	51.08	23.84	6.98	69.19
Year2	I1	T2	R1	44.50	1.80	0.53	1.58	1.04	0.42	73.33	32.73	67.27	48.69	18.92	8.78	72.30
Year2	I1	T2	R2	45.60	1.80	0.54	1.58	1.05	0.43	70.97	32.27	67.73	48.87	18.12	9.40	72.48
Year2	I1	T2	R3	45.10	1.78	0.56	1.58	1.05	0.42	70.00	30.00	70.00	48.51	18.37	8.84	72.79
Year2	I1	T2	R4	45.30	1.80	0.52	1.60	1.04	0.42	73.33	32.27	67.73	48.87	18.79	8.72	72.48
Year2	I1	T3	R1	54.70	2.10	0.65	1.76	0.90	0.52	87.50	17.62	82.38	53.98	22.54	5.78	71.68
Year2	I1	T3	R2	54.40	2.00	0.68	1.76	0.93	0.53	88.00	21.36	78.64	53.98	23.12	5.78	71.10
Year2	I1	T3	R3	53.90	2.10	0.68	1.76	0.92	0.52	87.50	18.57	81.43	53.52	22.81	5.26	71.93
Year2	I1	T3	R4	54.30	2.10	0.66	1.74	0.92	0.51	84.00	18.10	81.90	53.84	23.26	5.23	71.51
Year2	I1	T4	R1	15.70	1.99	0.64	1.72	0.94	0.49	80.00	15.00	85.00	52.36	21.76	6.47	71.76
Year2	I1	T4	R2	51.20	1.98	0.64	1.72	0.95	0.49	84.62	23.64	76.36	52.25	20.83	6.55	72.62
Year2	I1	T4	R3	51.10	1.98	0.62	1.74	0.96	0.48	84.62	23.18	76.82	52.22	21.30	5.92	72.78
Year2	I1	T4	R4	51.90	1.98	0.64	1.73	0.94	0.48	84.00	19.52	80.48	52.05	21.89	5.92	72.19
Year2	I1	T5	R1	46.30	1.85	0.55	1.64	0.98	0.43	80.00	24.50	75.50	49.38	19.21	7.95	72.85
Year2	I1	T5	R2	46.80	1.85	0.56	1.66	1.02	0.44	80.77	28.10	71.90	49.38	18.54	8.61	72.85
Year2	I1	T5	R3	47.10	1.86	0.56	1.64	0.98	0.45	84.00	28.10	71.90	49.38	18.54	7.95	73.51
Year2	I1	T5	R4	47.10	1.88	0.58	1.64	1.00	0.45	76.92	22.00	78.00	50.39	18.59	7.69	73.72
